# Supplementary material for: Exploratory identification of candidate SNP markers associated with recurrent clinical mastitis in Holstein cattle
Source: PLoS One. 2026 Jul 30;21(7):e0355230. doi: 10.1371/journal.pone.0355230 (PMC13422837; doi:10.1371/journal.pone.0355230)
Supplement: S1 Table — 1)Palmitic acid (C16–0). 2)Composition: calcium = 25%; magnesium = 11.6%; copper = 0.16%; zinc = 0.93%; manganese = 0.38%; selenium = 0.001%; iodine = 0.03%; cobalt = 0.023%; vitamin A = 2,500,000 IU; vitamin D = 500,000 IU; vitamin E = 1%; d-biotin = 0.02%. (XLSX) [file pone.0355230.s003.xlsx]

## Sheet: Sheet1
	S1Table. Ratio and composition of TMR mixture
	Ingredient	（kg/head/day）	（%DM）
	Concentrate	8	27
	Oat hay	4.5	15.97
	Timothy hay	2.5	8.68
	Alfalfa hay	1.6	5.51
	Beet pulp	4	14.07
	Wheat bran	2.7	9.26
	Soybean meal	4	14.02
	DAIRYPAL 981)	0.5	1.97
	Vitamin and Mineral2)	0.4	1.55
	Sodium bicarbonate	0.5	1.97
	Water	31.3	-
	Total	60	100
	Chemical composition
	DM（%）	43.9
	CP（%DM）	15.08
	Ether Extract（%DM）	4.48
	Ash（%DM）	9.12
	Starch（%DM）	20.02
	aNDFom（%DM）	36.2
	peNDF（%DM）	18.58
	uNDF240（%DM）	11.7
	peuNDF240（%DM）	6.01
	Ca （%DM）	0.86
	P（%DM）	0.34
	Mg（%DM）	0.24
	1)Palmitic acid (C16–0)
	2)Composition: calcium = 25%; magnesium = 11.6%; copper = 0.16%; zinc = 0.93%; manganese = 0.38%; selenium = 0.001%; iodine = 0.03%; cobalt = 0.023%; vitamin A = 2,500,000 IU; vitamin D = 500,000 IU; vitamin E = 1%; d-biotin = 0.02%.
