# Supplementary material for: Exploratory identification of candidate SNP markers associated with recurrent clinical mastitis in Holstein cattle
Source: PLoS One. 2026 Jul 30;21(7):e0355230. doi: 10.1371/journal.pone.0355230 (PMC13422837; doi:10.1371/journal.pone.0355230)
Supplement: S2 Table — Sequencing quality and mapping statistics, including mapped reads, coverage, and quality scores (Q20 and Q30), are shown for each sample. (XLSX) [file pone.0355230.s004.xlsx]

## Sheet: Sheet1
	S2 Table. The mapping parameters for all individuals.
	No.	NGS file name	Repeated mastitis	Mapped reads	Forward reads	Reversed reads	Reads in aligned pairs	Fraction of reference covered	Average coverage	Q30 (%)	Q20 (%)
	312	PG4041_01A7373_H1_L001_R1	-	665473161	332601062	332872099	566025168	0.996844	37.6377	90.8596	96.7641
	337	PG4041_02A7474_H1_L001_R1	-	701964524	350807389	351157135	602292898	0.996945	39.6898	89.4655	96.1584
	64	PG4041_03A7575_H1_L001_R1	-	594832186	297268359	297563827	512794072	0.996887	33.6416	90.2933	96.5503
	336	PG4041_04A7676_H1_L001_R1	-	744793367	372185647	372607720	641497124	0.996922	42.1409	89.9071	96.3675
	65	PG4041_05A7777_H1_L004_R1	-	671804444	335799495	336004949	585673332	0.996844	38.0125	90.7904	96.7382
	118	PG4041_06A7878_H1_L001_R1	-	686563404	343111769	343451635	588127562	0.996878	38.8234	89.9676	96.3821
	328	PG4041_07A7979_H1_L001_R1	-	719634111	359646819	359987292	617530482	0.996976	40.7087	89.8438	96.3549
	344	PG4041_08A8080_H1_L002_R1	-	738559767	369131923	369427844	640755820	0.996879	41.7929	93.5503	96.7751
	D574	PG4041_09A8181_H1_L002_R1	-	718275903	358947058	359328845	615866844	0.996913	40.6197	90.4345	96.579
	108	PG4041_10A8282_H1_L002_R1	-	634943370	317330139	317613231	543342370	0.99676	35.9099	90.2932	96.5034
	355	PG4041_11A8383_H1_L002_R1	+	652477921	326060762	326417159	559615328	0.99666	36.9136	91.6192	97.1109
	359	PG4041_12A8484_H1_L002_R1	+	875737754	437714058	438023696	774050940	0.997049	49.5825	90.8016	96.7789
	D578	PG4041_13A8585_H1_L002_R1	+	611491151	305598203	305892948	532603608	0.996986	34.5954	90.3757	96.5699
	94	PG4041_14A8686_H1_L002_R1	+	640911101	320298015	320613086	555591570	0.996745	36.263	90.4889	96.6142
	295	PG4041_15A8787_H1_L003_R1	+	788442135	394064122	394378013	691450398	0.996846	44.6061	90.7177	96.6857
	303	PG4041_16A8888_H1_L003_R1	+	963532127	481609628	481922499	828791112	0.996948	54.505	91.49	97.053
	307	PG4041_17A8989_H1_L003_R1	+	888889786	444231278	444658508	770347286	0.996975	50.2814	91.3051	96.9654
	288	PG4041_18A9090_H1_L003_R1	+	805053472	402270295	402783177	689430344	0.99694	45.5343	90.8807	96.7722
	283	PG4041_19A9191_H1_L003_R1	+	750815809	375291162	375524647	642416838	0.996844	42.4583	91.9063	97.2399
	74	PG4041_20A9292_H1_L003_R1	+	871239814	435423438	435816376	747950614	0.997068	49.2968	91.1298	96.8945
	7	PG3603_01A0101_H1_L001_R1	-	1193206373	596376266	596830107	1028535968	0.997112	67.4961	93.5142	97.818
	8	PG3603_02A0202_H1_L001_R1	-	813681970	406820226	406861744	696409042	0.996897	46.0217	93.5102	97.8175
	17	PG3603_03A0303_H1_L001_R1	-	784219036	392202280	392016756	672067142	0.996857	44.3563	93.6915	97.8905
	27	PG3603_04A0404_H1_L001_R1	-	1030778860	515271787	515507073	883184764	0.997321	58.2918	93.638	97.866
	48	PG3603_06A0505_H1_L001_R1	-	925647577	462760326	462887251	791068088	0.996921	52.3378	93.3858	97.7489
	220	PG3603_08A0606_H1_L001_R1	-	731938096	365875147	366062949	622327124	0.996676	41.3698	93.5042	97.8018
	256	PG3603_09A0707_H1_L002_R1	-	927116320	463564177	463552143	796743204	0.996915	52.3987	93.8388	97.9432
	258	PG3603_10A0808_H1_L002_R1	-	799779847	399819992	399959855	683080450	0.996756	45.2223	93.819	97.9407
	282	PG3603_13A0909_H1_L002_R1	-	1027738686	513846701	513891985	881040048	0.997054	58.1261	93.5485	97.8287
	286	PG3603_14A1010_H1_L002_R1	-	862001403	430888532	431112871	737206958	0.996702	48.7163	93.484	97.7797
	291	PG3603_15A1111_H1_L002_R1	-	947234515	473521058	473713457	810866252	0.996871	53.551	93.2406	97.6949
	15	PG3603_17A1212_H1_L002_R1	+	957000185	478544575	478455610	829509210	0.996847	54.1346	93.9112	97.9876
	248	PG3603_19A1313_H1_L003_R1	+	859098291	429505195	429593096	737313664	0.996882	48.5713	93.5468	97.8318
	253	PG3603_20A1414_H1_L003_R1	+	979088231	489466530	489621701	839865654	0.996862	55.3699	93.5589	97.8291
	299	PG3603_21A1515_H1_L003_R1	+	800169324	400121034	400048290	688602524	0.996956	45.2385	93.5996	97.8404
	300	PG3603_22A1616_H1_L003_R1	+	820072898	409763339	410309559	702374898	0.996817	46.3688	92.3758	97.3394
	304	PG3603_23A2525_H1_L003_R1	+	1091949135	545994041	545955094	946793530	0.997078	61.7579	93.563	97.8472
	324	PG3603_24A2626_H1_L003_R1	+	940103086	469945874	470157212	810625180	0.996923	53.1757	93.1764	97.6536
	254	PG3603_26A2727_H1_L004_R1	+	1143514711	571712004	571802707	996291008	0.996879	64.6574	93.639	97.8656
	294	PG3603_27A2828_H1_L004_R1	+	1021462062	510674598	510787464	876365358	0.996875	57.7562	93.6553	97.8714
	306	PG3603_29A2929_H1_L004_R1	+	954714721	477259153	477455568	826971368	0.996966	53.9961	93.6347	97.8638
	44	PG3603_31A3030_H1_L004_R1	-	832592912	416164696	416428216	706944552	0.996911	47.0782	93.5014	97.8141
	57	PG3603_32A3131_H1_L004_R1	-	825389212	412735738	412653474	709296632	0.997117	46.689	93.2656	97.7464
	264	PG3603_33A3232_H1_L004_R1	-	820295719	410115307	410180412	707165786	0.99683	46.3956	93.9583	98.018
	268	PG3603_34A3333_H1_L002_R1	-	895237454	447519562	447717892	770491202	0.997029	50.636	92.6191	97.4008
	12	PG3603_35A3434_H1_L002_R1	+	718597018	359258821	359338197	619088842	0.996914	40.6419	92.6283	97.3995
	25	PG3603_36A3535_H1_L002_R1	+	1228574247	614212444	614361803	1058105068	0.997168	69.4848	92.6562	97.4155
	96	PG3603_37A3636_H1_L002_R1	+	713695267	356847644	356847623	613975596	0.996767	40.3661	92.655	97.4137
	302	PG3603_38A3737_H1_L002_R1	+	757528635	378791376	378737259	652705450	0.996806	42.84	92.7673	97.4864
	Sequencing quality and mapping statistics, including mapped reads, coverage, and quality scores (Q20 and Q30), are shown for each sample.
