# Supplementary material for: Exploratory identification of candidate SNP markers associated with recurrent clinical mastitis in Holstein cattle
Source: PLoS One. 2026 Jul 30;21(7):e0355230. doi: 10.1371/journal.pone.0355230 (PMC13422837; doi:10.1371/journal.pone.0355230)
Supplement: S3 Table — Forward and reverse primer sequences used for genotyping of the seven SNPs. (XLSX) [file pone.0355230.s005.xlsx]

## Sheet: Sheet1
	S3 Table. Primer sequence of seven SNPs.
SNP ID	Ref SNP	F/R	Primer sequence
1	rs110036757	F	ATTGCCTTTTCACTGGAACTGT
		R	TACCCAGAAGGCCTTTTTCTCT
2	rs208854668	F	TTTTCTTGAGTGAAGCATTCCA
		R	TTTCCTTTCCACACTGTCACAC
3	rs381839020	F	GCATGGATCACAACAGATAGGA
		R	ACACTTCCTAACACCATGCACA
4	rs385943123	F	CCCCTTGATCATGTTTGAATTT
		R	TGGCACTTGAATGAACAAACTA
5	rs137152785	F	AAAAGGATATTGAGGACACCCC
		R	ATAGATCACCAGTCCAGGTTCG
6	rs110688314	F	TCAGTGGGCATAAAACAGAAGA
		R	TGTCCCCATAGGGAGTAAGAAA
7	rs110369890	F	CGTCCAGGTTGTCAGAAATACA
		R	CTCAACTGTTGTGTGGTTGACA
Forward and reverse primer sequences used for genotyping of the seven SNPs.
