# Supplementary material for: Exploratory identification of candidate SNP markers associated with recurrent clinical mastitis in Holstein cattle
Source: PLoS One. 2026 Jul 30;21(7):e0355230. doi: 10.1371/journal.pone.0355230 (PMC13422837; doi:10.1371/journal.pone.0355230)
Supplement: S6 Table — Statistical power calculated for each individual SNP analyzed in this study. (XLSX) [file pone.0355230.s008.xlsx]

## Sheet: Summary
	S6 Table. The summary of statistical calculation power for individual SNPs.
	SNP ID	SNP1	SNP2	SNP3	SNP4	SNP5	SNP6	SNP7
	Chromosome	15	X	X	X	X	X	24
	Position	25087716	88209479	89239121	89242713	88700655	89067208	12219701
	Reference	A	A	G	A	A	C	A
	Allele	C	G	T	G	T	A	G
	WT homo	A/A	A/A	G/G	A/A	A/A	C/C	A/A
	Hetro	A/C	A/G	G/T	A/G	A/T	C/A	A/G
	Mutant homo	C/C	G/G	T/T	G/G	T/T	A/A	G/G
Genotype frequency/ no history of mastitis	WT homo	20	21	17	17	16	15	18
	Hetro	4	4	7	7	9	7	6
	Mutant homo	1	0	1	1	0	3	1
Genotype frequency/ recurrent mastitis	WT homo	3	5	1	1	0	0	3
	Hetro	20	19	17	17	22	14	21
	Mutant homo	2	1	7	7	3	11	1
Allele frequency	wild allele	0.7	0.75	0.6	0.6	0.63	0.51	0.69
	mutant allele	0.3	0.25	0.4	0.4	0.37	0.49	0.31
No. of allele/ no history of mastitis	wild allele	44	46	41	41	41	37	42
	mutant allele	6	4	9	9	9	13	8
No. of allele/ recurrent mastitis	wild allele	26	29	19	19	22	14	27
	mutant allele	24	21	31	31	28	36	23
Allele frequency/ no history of mastitis	wild allele	0.88	0.92	0.82	0.82	0.82	0.74	0.84
	mutant allele	0.12	0.08	0.18	0.18	0.18	0.26	0.16
Allele frequency/ recurrent mastitis	wild allele	0.52	0.58	0.38	0.38	0.44	0.28	0.54
	mutant allele	0.48	0.42	0.62	0.62	0.56	0.72	0.46
OR		6.76923	8.32759	7.43275	7.43275	5.79798	7.31868	4.47222
b		1.91239	2.11957	2.0059	2.0059	1.75751	1.99043	1.49789		MAF
MAF(p)		0.3	0.25	0.4	0.4	0.37	0.49	0.31	Average	0.36
Var(X)		0.42	0.375	0.48	0.48	0.4662	0.4998	0.4278
Var(Y)		1	1	1	1	1	1	1
R2		1.53603	1.68472	1.93134	1.93134	1.44002	1.98011	0.959838
case proportion (P)		0.5	0.5	0.5	0.5	0.5	0.5	0.5
population prevalence (K)		0.15	0.15	0.15	0.15	0.15	0.15	0.15
q		0.7	0.75	0.6	0.6	0.63	0.51	0.69
phenotypic variance (V)		0.25	0.25	0.25	0.25	0.25	0.25	0.25
LL0		-34.6574	-34.6574	-34.6574	-34.6574	-34.6574	-34.6574	-34.6574
LL1		-24.9186	-24.2941	-23.2355	-23.2355	-21.5688	-24.5847	-27.2627
Nagelkerke R²		0.430186	0.452465	0.488986	0.488986	0.543443	0.442167	0.341404
Liability threshold (t)		1.03643	1.03643	1.03643	1.03643	1.03643	1.03643	1.03643		Liability scale RL2
z		0.682603	0.682603	0.682603	0.682603	0.682603	0.682603	0.682603	Average	0.682603
Liability scale		0.0600343	0.0631435	0.0682402	0.0682402	0.0758399	0.0617063	0.0476444
Noncentrality parameter (NCP)		1.78702	1.83575	1.91361	1.91361	2.02563	1.81335	1.58158
NCP_total		4.87647
Adjusted α (Bonferroni, 7 tests)		0.00714286
power		0.985605
No history of mastitis	D574	A/C	A/A	G/T	A/G	A/T	C/A	A/A
	118	A/A	A/A	G/G	A/A	A/A	C/C	A/A
	7	A/A	A/A	G/G	A/A	A/A	C/C	A/A
	8	A/A	A/G	T/T	G/G	A/A	A/A	A/A
	17	A/A	A/A	G/G	A/A	A/A	C/C	A/A
	27	A/A	A/A	G/G	A/A	A/A	C/C	A/G
	44	A/A	A/A	G/G	A/A	A/A	C/C	A/A
	48	A/A	A/A	G/G	A/A	A/A	C/C	A/A
	57	A/A	A/A	G/G	A/A	A/A	C/C	A/G
	220	A/A	A/A	G/G	A/A	A/A	C/C	A/G
	256	A/A	A/A	G/T	A/G	A/T	C/A	A/A
	258	C/C	A/G	G/T	A/G	A/A	A/A	A/A
	264	A/C	A/G	G/T	A/G	A/T	C/A	A/A
	268	A/A	A/A	G/G	A/A	A/A	C/C	A/A
	282	A/C	A/A	G/G	A/A	A/T	C/C	A/A
	286	A/A	A/G	G/T	A/G	A/T	C/A	G/G
	291	A/A	A/A	G/G	A/A	A/A	C/C	A/A
	312	A/A	A/A	G/G	A/A	A/A	C/C	A/A
	337	A/A	A/A	G/G	A/A	A/A	C/C	A/G
	64	A/A	A/A	G/G	A/A	A/A	C/A	A/A
	336	A/A	A/A	G/T	A/G	A/T	A/A	A/A
	65	A/A	A/A	G/G	A/A	A/A	C/C	A/G
	328	A/C	A/A	G/T	A/G	A/T	C/A	A/A
	344	A/A	A/A	G/G	A/A	A/T	C/A	A/A
	108	A/A	A/A	G/G	A/A	A/T	C/C	A/G
Recurrent mastitis	288	A/C	A/G	G/T	A/G	A/T	C/A	A/G
	355	A/C	A/A	G/G	A/A	A/T	C/A	A/G
	12	A/C	A/A	G/T	A/G	A/T	A/A	A/A
	15	A/C	A/G	G/T	A/G	A/T	C/A	A/G
	25	A/A	A/G	T/T	G/G	T/T	A/A	A/G
	248	A/C	A/A	G/T	A/G	A/T	C/A	A/G
	253	A/C	A/G	G/T	A/G	A/T	C/A	A/G
	299	A/A	A/G	G/T	A/G	A/T	C/A	A/G
	300	A/C	A/G	G/T	A/G	A/T	C/A	G/G
	304	A/A	A/G	T/T	G/G	A/T	A/A	A/A
	324	A/C	A/G	G/T	A/G	A/T	C/A	A/G
	96	C/C	A/G	G/T	A/G	A/T	C/A	A/G
	254	A/C	A/G	G/T	A/G	A/T	C/A	A/G
	294	A/C	A/G	G/T	A/G	A/T	C/A	A/G
	302	A/C	A/G	G/T	A/G	A/T	C/A	A/G
	306	A/C	A/G	T/T	G/G	A/T	A/A	A/G
	310	A/C	A/A	G/T	A/G	T/T	A/A	A/G
	359	A/C	A/G	G/T	A/G	T/T	A/A	A/G
	D578	C/C	G/G	T/T	G/G	A/T	A/A	A/A
	94	A/C	A/G	T/T	G/G	A/T	A/A	A/G
	295	A/C	A/G	G/T	A/G	A/T	C/A	A/G
	303	A/C	A/G	G/T	A/G	A/T	C/A	A/G
	307	A/C	A/G	T/T	G/G	A/T	A/A	A/G
	283	A/C	A/A	T/T	G/G	A/T	A/A	A/G
	74	A/C	A/G	G/T	A/G	A/T	A/A	A/G
	Statistical power calculated for each individual SNP analyzed in this study.
