# Supplementary material for: Exploratory identification of candidate SNP markers associated with recurrent clinical mastitis in Holstein cattle
Source: PLoS One. 2026 Jul 30;21(7):e0355230. doi: 10.1371/journal.pone.0355230 (PMC13422837; doi:10.1371/journal.pone.0355230)
Supplement: S7 Table — Pathogen species identified at each clinical mastitis episode are shown. CNS, coagulase-negative staphylococci; N.D., not determined; -, no episode recorded. (XLSX) [file pone.0355230.s009.xlsx]

## Sheet: S12 Table
S7 Table. Bacteriological culture results for the 25 mastitis-susceptible cows in the discovery cohort.
Cow ID	1st episode	2nd episode	3rd episode	4th episode	5th episode	6th episode	7th episode
12	Streptococcus spp.	Escherichia coli	Escherichia coli	-	-	-	-
15	Staphylococcus aureus, Streptococcus spp.	CNS, Streptococcus spp.	Escherichia coli	-	-	-	-
25	Escherichia coli	Staphylococcus aureus	Staphylococcus aureus	CNS	CNS	Escherichia coli	-
74	Streptococcus spp.	CNS	Streptococcus spp.	N.D.	-	-	-
94	Enterococcus spp.	Escherichia coli	N.D.	Klebsiella spp.	-	-	-
96	CNS	CNS	CNS	CNS, Streptococcus spp.	-	-	-
248	Citrobacter koseri	Gram-positive bacillus	Gram-positive bacillus	Staphylococcus chromogenes	-	-	-
253	CNS	CNS	Klebsiella spp.	Chryseobacterium spp.	Chryseobacterium spp.	-	-
254	CNS	CNS	Klebsiella spp.	CNS	CNS	-	-
283	Klebsiella spp.	CNS	Klebsiella spp.	N.D.	-	-	-
288	CNS	Klebsiella spp.	Streptococcus spp.	CNS	Escherichia coli	-	-
294	CNS	CNS	CNS	CNS	CNS	CNS	-
295	CNS	CNS	CNS	CNS	CNS	CNS	-
299	CNS	Enterococcus spp.	CNS, Aerococcus spp.	Staphylococcus aureus, Streptococcus spp.	Staphylococcus aureus, Streptococcus spp.	Staphylococcus aureus, Streptococcus spp.	-
300	Pseudomonas aeruginosa	N.D.	Pseudomonas aeruginosa	Pseudomonas aeruginosa	Pseudomonas aeruginosa	Staphylococcus aureus, Pseudomonas aeruginosa	Pseudomonas aeruginosa
302	Klebsiella spp.	Enterococcus spp.	Klebsiella spp.	Escherichia coli	Klebsiella spp.	Streptococcus spp.	-
303	Klebsiella spp.	Enterococcus spp.	Klebsiella spp.	Escherichia coli	Klebsiella spp.	Streptococcus spp.	-
304	Escherichia coli	Gram-positive bacteria	Staphylococcus aureus	Klebsiella spp.	CNS	Klebsiella spp.	-
306	Streptococcus spp.	Escherichia coli	Candida spp.	Citrobacter braakii	Pseudomonas aeruginosa	Enterococcus spp.	Streptococcus spp.
307	Streptococcus spp.	Escherichia coli	Citrobacter braakii	Pseudomonas aeruginosa	Enterococcus spp.	Streptococcus spp.	-
310	Klebsiella spp.	Klebsiella spp.	Klebsiella spp.	N.D.	-	-	-
324	CNS	Klebsiella spp.	Streptococcus spp.	Klebsiella spp.	Klebsiella spp.	Klebsiella spp.	CNS
355	Pseudomonas aeruginosa	Escherichia coli	Streptococcus spp.	CNS	-	-	-
359	Enterococcus spp.	Enterococcus spp.	CNS	Escherichia coli	-	-	-
D578	Klebsiella spp.	Klebsiella spp.	Klebsiella spp.	Klebsiella spp.	-	-	-
