# Supplementary material for: Exploratory identification of candidate SNP markers associated with recurrent clinical mastitis in Holstein cattle
Source: PLoS One. 2026 Jul 30;21(7):e0355230. doi: 10.1371/journal.pone.0355230 (PMC13422837; doi:10.1371/journal.pone.0355230)
Supplement: S8 Table — SNPs identified between healthy and mastitis groups with −log10(P) > 5.0. The table summarizes SNP ID, alleles, chromosomal positions, and associated genes for the detected variants. (XLSX) [file pone.0355230.s010.xlsx]

## Sheet: Sheet1
	S8 Table. SNPs identified between healthy and mastitis according to (-log10 P value was>5.0).
	Chr	Position (bp)	Type	Reference	Allele	P-value	Candidate genes (within ±100kb)	Protein name
	X	89269677	SNV	T	C	9.50712e-08	-	-
	X	89239121	SNV	G	T	4.0106e-07	-	-
	X	89242713	SNV	A	G	4.0106e-07	ENSBTAG00000052977.2	PABC domain containing protein
	X	89280192	SNV	C	G	4.0106e-07	GSPT2	G1 to S phase transition2 (GSTP2)
	X	88319202	SNV	A	G	4.14928e-07	-	-
	X	89189528	SNV	G	A	8.09045e-07	-	-
	15	25087716	SNV	A	C	1.16668e-06	NXPE4	NXPE4
	24	12219701	SNV	A	G	1.16668e-06	-	-
	X	88209479	SNV	A	G	1.16668e-06	DGKK	Diacylglycerol kinase
	X	88209483	SNV	T	A	1.16668e-06	DGKK	Diacylglycerol kinase
	23	51627077	SNV	T	C	1.45225e-06	-	-
	X	88700655	SNV	A	T	1.45225e-06	-	-
	X	89067208	SNV	C	A	1.45225e-06	-	-
	X	89073474	SNV	G	C	1.45225e-06	-	-
	X	89105824	SNV	G	A	1.45225e-06	-	-
	25	12406926	SNV	G	A	1.52436e-06	-	-
	25	12407623	SNV	C	T	1.52436e-06	-	-
	26	2036732	SNV	A	G	1.52436e-06	-	-
	X	89142800	SNV	C	T	1.52436e-06	-	-
	X	89145780	SNV	G	A	1.52436e-06	-	-
	X	89164221	SNV	G	A	1.52436e-06	-	-
	X	89167398	SNV	G	A	1.52436e-06	-	-
	X	89184092	SNV	C	T	1.52436e-06	-	-
	X	89186287	SNV	T	C	1.52436e-06	-	-
	X	89204194	SNV	C	G	1.52436e-06	-	-
	X	89210116	SNV	A	G	1.52436e-06	-	-
	X	89224575	SNV	T	G	1.52436e-06	-	-
	X	89228887	SNV	C	T	1.52436e-06	-	-
	X	89235533	SNV	T	C	1.52436e-06	-	-
	X	89237555	SNV	G	A	1.52436e-06	-	-
	X	89259615	SNV	C	T	1.52436e-06	-	-
	X	89278639	SNV	G	A	1.52436e-06	GSPT2	G1 to S phase transition2 (GSTP2)
	X	89289439	SNV	G	A	1.52436e-06	ENSBTAG00000053722.2	DZF domain-containig protein
	X	89304720	SNV	A	G	1.52436e-06	-	-
	24	14118417	SNV	G	C	3.15496e-06	-	-
	28	30165114	SNV	C	G	3.15496e-06	ADK	Adenosine kinase
	X	89142162	SNV	T	C	3.15496e-06	-	-
	X	89160293	SNV	T	C	3.15496e-06	-	-
	X	89161503	SNV	T	C	3.15496e-06	-	-
	X	89180609	SNV	C	A	3.15496e-06	-	-
	X	89180638	SNV	G	A	3.15496e-06	-	-
	X	89237780	SNV	G	A	3.15496e-06	-	-
	23	51376186	SNV	G	A	4.75281e-06	GMDS	GDP-mannose 4,6-dehydratase
	23	51431897	SNV	G	T	4.75281e-06	GMDS	GDP-mannose 4,6-dehydratase
	23	51470134	SNV	G	A	4.75281e-06	GMDS	GDP-mannose 4,6-dehydratase
	27	18570940	SNV	T	G	4.75281e-06	-	-
	27	18573711	SNV	T	C	4.75281e-06	-	-
	27	18580307	SNV	G	A	4.75281e-06	-	-
	X	88313029	SNV	C	G	4.75281e-06	-	-
	X	88338299	SNV	T	C	4.75281e-06	-	-
	X	88339019	SNV	T	G	4.75281e-06	-	-
	X	88414287	SNV	T	C	4.75281e-06	SHROOM4	Shroom family member 4
	X	88423449	SNV	C	T	4.75281e-06	SHROOM4	Shroom family member 4
	X	88492491	SNV	T	A	4.75281e-06	SHROOM4	Shroom family member 4
	X	88664079	SNV	T	C	4.75281e-06	-	-
	X	89346414	SNV	A	G	4.75281e-06	-	-
	X	89352170	SNV	G	T	4.75281e-06	-	-
	X	89355671	SNV	C	T	4.75281e-06	-	-
	X	89358642	SNV	T	C	4.75281e-06	-	-
	X	89365345	SNV	C	T	4.75281e-06	-	-
	X	89368779	SNV	A	G	4.75281e-06	-	-
	X	89369744	SNV	C	A	4.75281e-06	-	-
	4	31115351	SNV	C	G	4.77283e-06	RAPGEF5	Rap guanine nucleotide exchange factor 5
	24	12152112	SNV	G	A	4.77283e-06	-	-
	24	12160026	SNV	T	C	4.77283e-06	-	-
	24	12187033	SNV	T	C	4.77283e-06	-	-
	24	12193389	SNV	T	C	4.77283e-06	-	-
	24	12227104	SNV	T	G	4.77283e-06	-	-
	24	12244955	SNV	C	T	4.77283e-06	-	-
	24	12246807	SNV	T	C	4.77283e-06	-	-
	24	12257861	SNV	G	A	4.77283e-06	-	-
	24	12273146	SNV	C	A	4.77283e-06	-	-
	24	12282971	SNV	C	T	4.77283e-06	-	-
	X	89313943	SNV	C	T	4.77283e-06	-	-
	8	84497975	SNV	G	A	5.29643e-06	CARD19	Caspase recruitment domain family member 19
	25	12407934	SNV	G	A	5.29643e-06	-	-
	27	18570241	SNV	G	T	5.29643e-06	-	-
	X	88366552	SNV	G	C	5.29643e-06	-	-
	X	88425222	SNV	C	T	5.29643e-06	SHROOM4	Shroom family member 4
	X	89136126	SNV	A	G	5.29643e-06	-	-
	24	12231077	SNV	A	G	5.77454e-06	-	-
	24	12236215	SNV	A	C	5.77454e-06	-	-
	24	12249060	SNV	G	A	5.77454e-06	-	-
	24	12253900	SNV	C	T	5.77454e-06	-	-
	24	12452894	SNV	T	C	5.77454e-06	ENSBTAG00000023026.6	Serpin domain-containing protein
	X	88208181	SNV	T	C	5.77454e-06	DGKK	Diacylglycerol kinase
	SNPs identified between healthy and mastitis groups with −log10(P) > 5.0. The table summarizes SNP ID, alleles, chromosomal positions, and associated genes for the detected variants.
