# Supplementary material for: Exploratory identification of candidate SNP markers associated with recurrent clinical mastitis in Holstein cattle
Source: PLoS One. 2026 Jul 30;21(7):e0355230. doi: 10.1371/journal.pone.0355230 (PMC13422837; doi:10.1371/journal.pone.0355230)
Supplement: S9 Table — Table S9 showing milk characteristics from the Milk recording program result of 100 animals. P-value was calculated using T-test. (XLSX) [file pone.0355230.s011.xlsx]

## Sheet: Sheet1
	S9 Table. Milk characteristics of 100 cows (Healthy;57, Mastitis;43).
		Healthy(n=57)			Mastitis (n=43)
	Milk characteristic	Means	SE		Means	SE	P-value
	Milk yield (kg/d)	34.39	0.65		35.53	0.85	0.29
	Fat (%)	4.21	0.05		4.02	0.06	0.01
	Protein (%)	3.32	0.02		3.26	0.04	0.22
	SCC (x104 cells/ml)	10.08	1.36		68.85	11.03	0
	Parity	2.37	0.12		2.58	0.17	0.31
	Table S8 showing milk characteristics from the Milk recording program result of 100 animals. P-value was calculated using T-test.
