# Supplementary material for: Exploratory identification of candidate SNP markers associated with recurrent clinical mastitis in Holstein cattle
Source: PLoS One. 2026 Jul 30;21(7):e0355230. doi: 10.1371/journal.pone.0355230 (PMC13422837; doi:10.1371/journal.pone.0355230)
Supplement: S12 Table — Sire family distribution was evaluated to assess potential familial stratification within the study population. The two most represented sire families (12 and 7 offspring, respectively) included both healthy and mastitis cows, and no obvious clustering of mastitis cases within a major sire lineage was observed. These findings suggest that the associations identified in this study are unlikely to be explained solely by sire-family structure. (XLSX) [file pone.0355230.s014.xlsx]

## Sheet: Sheet1
S12 Table. Sire-adjusted association analyses of candidate SNPs.
SNP	OR (Binary GLMM)	P value	IRR (Episode GLMM)	P value
SNP1	3.82	0.0115	1.58	0.0078
SNP2	12.78	0.0016	3.12	5.7e-07
SNP3	10.34	0.0034	5.14	2.3e-07
SNP4	10.34	0.0034	5.14	2.3e-07
SNP5	4.8	0.0114	2.27	0.00028
SNP6	5.33	0.0033	3.86	2.3e-06
SNP7	3.17	0.0127	1.93	0.00026
Sire family distribution was evaluated to assess potential familial stratification within the study population. The two most represented sire families (12 and 7 offspring, respectively) included both healthy and mastitis cows, and no obvious clustering of mastitis cases within a major sire lineage was observed. These findings suggest that the associations identified in this study are unlikely to …
